# Supplementary material for: Association analysis between constructed SNPLDBs and GCA effects of 9 quality-related traits in parents of hybrid rice (Oryza sativa L.)
Source: BMC Genomics. 2020 Jan 9;21:31. doi: 10.1186/s12864-019-6428-0 (PMC6953305; doi:10.1186/s12864-019-6428-0)
Supplement: Supplementary file 1 — Additional file 1: Table S1. Means of 9 quality traits in 48 Indica crosses (F2 bulks). [file 12864_2019_6428_MOESM1_ESM.xlsx]

## Sheet: Sheet1
			Additional Table 1 Means of 9 quality traits in 48 indica crosses (F2 bulks)
		No.	Crosses	BRR (%)	MRR (%)	HRR (%)	PCG (%)	CAS (%)	CD (%)	GT (ASS)	GC (mm)	AC (%)
		1	256A×Minghui 63	79.4	70.6	65	51.5	30.9	1.7	5.1	53.5	23.6
		2	256A×Zhenhui 084	62.5	55	50.1	36	16.7	2.2	1.6	37.5	9.7
		3	256A×Yanhui 559	66	58.3	53.2	39.5	19.9	2	2.4	40.5	12.9
		4	256A×Huizi 04	74	64.4	58	44	23.3	1.9	3.8	47.5	16.3
		5	256A×Hui 9368	79	68.6	60.1	46.5	25.4	1.8	4.1	51.5	18.4
		6	256A×Kanghui98	78	68.6	62.4	48.5	27.7	1.8	4.4	52.5	20.7
		7	Zhenpin A×Minghui 63	78.1	69.5	64	50	29.5	1.7	4.9	53.5	22.4
		8	Zhenpin A×Zhenhui 084	78.1	68.7	62.6	48.5	27.7	1.8	4.8	51.5	20.7
		9	Zhenpin A×Yanhui 559	79.9	70.5	64.4	51	30	1.7	5.6	53.5	22.7
		10	Zhenpin A×Huizi 04	72.2	62.8	56.5	50.5	29	1.7	3.6	45.5	22
		11	Zhenpin AHui 9368	82.2	71.3	62.6	49.5	28	1.8	5.8	54.5	21
		12	Zhenpin A×Kanghui98	77	67.8	61.7	48.5	27.7	1.8	4.6	50.5	20.7
		13	257A×Minghui 63	74.9	66.6	61.3	50.5	30	1.7	3.9	49.5	23
		14	257A×Zhenhui 084	76.8	67.6	61.5	49	28.1	1.7	4.1	50.5	21.1
		15	257A×Yanhui 559	78	68.8	62.8	50	29.1	1.7	4.8	52	22.1
		16	257A×Huizi 04	78.5	68.3	61.5	48.5	27.2	1.8	4.6	51	20.2
		17	257A×Hui 9368	75	65.1	57.1	44.5	23.7	1.9	3.8	48.5	16.7
		18	257A×Kanghui98	76.6	67.4	61.3	48.5	27.7	1.8	4.3	50	20.7
		19	II-32A×Minghui 63	75.6	67.3	61.9	47.5	27.3	1.7	3.9	50.5	20.3
		20	II-32A×Zhenhui 084	79.6	70	63.7	50.5	29.5	1.7	5.6	53	22.4
		21	II-32A×Yanhui 559	78.5	69.2	63.2	49.5	28.7	1.7	4.4	52.5	21.7
		22	II-32A×Huizi 04	74.6	64.9	58.4	44.5	23.8	1.9	3.8	47.5	16.8
		23	II-32A×Hui 9368	73.8	64	56.2	43.5	22.8	1.9	3.8	47	15.8
		24	II-32A×Kanghui98	75.7	66.6	60.6	46.5	26	1.8	3.9	50	19
		25	Zhenshan 97 A ×Minghui 63	75.2	66.9	61.5	49.5	29.1	1.7	4.1	50	22.1
		26	Zhenshan 97 A ×Zhenhui 084	73.8	65	59.1	48	27.3	1.8	3.8	48	20.3
		27	Zhenshan 97 A ×Yanhui 559	74.3	65.6	59.9	48.5	27.8	1.7	3.9	49	20.8
		28	Zhenshan 97 A×Huizi 04	77.9	67.8	61	49	27.7	1.8	4.1	51	20.7
		29	Zhenshan 97 A× Hui 9368	73.8	64	56.1	44	23.2	1.9	3.6	47	16.2
		30	Zhenshan 97 A ×Kanghui98	86.3	75.9	69.1	56.5	34.8	1.6	6.2	59	23.9
		31	Yuetai A×Minghui 63	76.9	68.4	62.9	50.5	30	1.7	4.3	51.5	23
		32	Yuetai A×Zhenhui 084	66.6	58.6	53.3	41.5	21.5	1.9	2.4	41.5	14.5
		33	Yuetai A×Yanhui 559	86.3	76.2	69.5	42	22.1	1.9	5.9	59	15.1
		34	Yuetai A×Huizi 04	74.9	65.2	58.7	46.5	25.5	1.8	3.8	48	18.5
		35	Yuetai A×Hui 9368	68.4	59.4	52.1	38	18	2.1	2.6	42.5	11
		36	Yuetai A×Kanghui98	74.7	65.7	59.8	47	26.4	1.8	3.8	49	19.4
		37	You 1A ×Minghui 63	76.4	68	62.5	48.5	28.2	1.7	3.9	51	21.2
		38	You 1A ×Zhenhui 084	76.8	67.5	61.5	50	29	1.7	4.1	50.5	21.9
		39	You 1A ×Yanhui 559	78.9	69.6	63.6	51	30	1.7	4.8	52.5	23
		40	You 1A ×Huizi 04	67.5	58.8	52.9	39.5	19.4	2	2.4	42	12.4
		41	You 1A ×Hui 9368	70.1	60.8	53.3	40.5	20.2	2	2.8	44	13.2
		42	You 1A ×Kanghui98	77.3	68	61.9	48.5	27.7	1.8	4.1	51	20.7
		43	Zhong 9A×Minghui 63	74	65.9	60.6	47	26.8	1.8	3.8	49	19.8
		44	Zhong 9A×Zhenhui 084	79.2	69.7	63.4	50.5	29.5	1.7	4.8	53	22.5
		45	Zhong 9A×Yanhui 559	76.8	67.7	61.8	49.5	28.7	1.7	4.3	50.5	21.7
		46	Zhong 9A×Huizi 04	77.2	67.1	60.4	49	27.7	1.8	4.3	50	20.7
		47	Zhong 9A×Hui 9368	75.3	65.4	57.3	45.5	24.5	1.9	3.8	48.5	17.5
		48	Zhong 9A×Kanghui98	76.9	67.7	61.6	46.5	26	1.8	3.9	51	19
