# Supplementary material for: Association analysis between constructed SNPLDBs and GCA effects of 9 quality-related traits in parents of hybrid rice (Oryza sativa L.)
Source: BMC Genomics. 2020 Jan 9;21:31. doi: 10.1186/s12864-019-6428-0 (PMC6953305; doi:10.1186/s12864-019-6428-0)
Supplement: Supplementary file 2 — Additional file 2: Table S2. Means of 9 quality traits in 78 Japonica crosses (F2 bulks). [file 12864_2019_6428_MOESM2_ESM.xlsx]

## Sheet: Sheet1
				Additional Table 2 Means of 9 quality traits in 78 japonica crosses (F2 bulks)
			No.	Crosses	BRR (%)	MRR (%)	HRR (%)	PCG (%)	CAS (%)	CD (%)	GT (ASS)	GC (mm)	AC (%)
			1	863A×C418	76.4	68	62.5	52.5	31.8	1.7	4.3	55.5	24.3
			2	863A×Ninghui8hao	80.6	71	64.6	54.5	33	1.7	5.2	59	24.7
			3	863A×Yunhui 4 hao	79.2	69.8	63.7	54	32.6	1.7	4.5	58	24.7
			4	863A×Zhehui 315	79	68.7	61.8	52	30.3	1.7	4.3	56.5	23
			5	863A×Yanhui R50	63.4	55.1	48.3	38.5	18.5	2.1	1.1	43	11.5
			6	863A×Xiushui 04R	82.2	72.4	65.8	56	34.3	1.6	5.5	60	25.3
			7	9201A×C418	69.9	62.2	57.2	47.5	27.3	1.7	3.3	50.5	20.3
			8	9201A×Ninghui8hao	75.8	66.7	60.7	50.5	29.5	1.7	3.8	54.5	22.5
			9	9201A×Yunhui 4 hao	78.2	69	63	53	31.8	1.7	4.5	57	24.1
			10	9201A×Zhehui 315	62.5	54.4	48.9	39	19	2.1	1.1	42	12
			11	9201A×Yanhui R50	72	62.5	54.8	44.5	23.7	1.9	3.7	50.5	16.7
			12	9201A×Xiushui 04R	66.8	58.8	53.5	43.5	23.3	1.9	2.4	47	16.3
			13	Xu 2A×C418	78.1	69.5	64	54	33.1	1.6	5.2	57.5	24.9
			14	Xu 2A×Ninghui8hao	78.4	69	62.8	53	31.7	1.7	4.3	57	24
			15	Xu 2A×Yunhui 4 hao	69.1	61	55.7	46	25.6	1.8	3.4	49	18.6
			16	Xu 2A×Zhehui 315	79.1	68.8	61.9	52	30.3	1.7	4.3	56.5	23.1
			17	Xu 2A×Yanhui R50	75.4	65.4	57.4	47.5	26.3	1.8	4.1	53.5	19.3
			18	Xu 2A×Xiushui 04R	70.6	62.1	56.5	46.5	26	1.8	3.4	50.5	19
			19	Nanjing 46A×C418	75.6	67.2	61.9	52	31.3	1.7	4.2	55	23.9
			20	Nanjing 46A×Ninghui8hao	74.2	65.3	59.4	49.5	28.6	1.7	3.6	53.5	21.6
			21	Nanjing 46A×Yunhui 4 hao	74.1	65.4	59.7	49.5	28.7	1.7	3.8	53.5	21.7
			22	Nanjing 46A×Zhehui 315	80	69.6	62.6	52.5	30.7	1.7	5.2	57.5	23.5
			23	Nanjing 46A×Yanhui R50	70.4	61.1	53.6	43.5	22.8	1.9	3.4	49	15.8
			24	Nanjing 46A×Xiushui 04R	68.2	60	54.6	44.5	24.2	1.8	2.9	48	17.2
			25	731A×C418	80.2	71.4	65.7	56	34.9	1.6	5.2	59.5	25.6
			26	731A×Ninghui8hao	76.7	67.5	61.4	51.5	30.4	1.7	4.1	55.5	23.2
			27	731A×Yunhui 4 hao	81.8	72.1	65.9	56	34.4	1.6	5.8	60	25.4
			28	731A×Zhehui 315	77.2	67.2	60.5	50.5	29	1.7	3.9	55	22
			29	731A×Yanhui R50	52.8	45.9	40.2	30.5	11.5	2.7	1.1	33.5	9.9
			30	731A×Xiushui 04R	65.5	57.7	52.5	42.5	22.4	1.9	2.4	45.5	15.4
			31	Liuqianxin A×C418	66.4	59.1	54.3	44.5	24.7	1.8	2.6	47	17.7
			32	Liuqianxin A×Ninghui8hao	66.6	58.6	53.3	43.5	23.3	1.9	2.8	46.5	16.3
			33	Liuqianxin A×Yunhui 4 hao	65.4	57.7	52.7	43	22.9	1.9	1.3	46	15.9
			34	Liuqianxin A×Zhehui 315	69.6	60.6	54.5	44.5	23.8	1.9	3.3	48.5	16.8
			35	Liuqianxin A×Yanhui R50	65.5	56.9	49.9	40	19.8	2	1.3	45	12.8
			36	Liuqianxin A×Xiushui 04R	81	71.3	64.8	54.5	33	1.7	5.8	59.5	24.9
			37	6427A×C418	78.2	69.6	64.1	54	33.1	1.6	5.2	57.5	24.9
			38	6427A×Ninghui8hao	78	68.7	62.5	52.5	31.2	1.7	4.4	57	23.9
			39	6427A×Yunhui 4 hao	81.8	72.2	65.9	56	34.4	1.6	5.2	60	25.4
			40	6427A×Zhehui 315	67.8	59	53.1	43.5	22.9	1.9	2.6	47	15.9
			41	6427A×Yanhui R50	76	66	57.8	47.5	26.3	1.8	3.8	54	19.3
			42	6427A×Xiushui 04R	75.5	66.5	60.5	50.5	29.5	1.7	3.9	54.5	22.4
			43	Zhendao 88A×C418	73.6	65.5	60.2	50	29.5	1.7	3.8	53.5	22.5
			44	Zhendao 88A×Ninghui8hao	54.4	47.8	43.5	34	14.9	2.3	1.1	36	9.8
			45	Zhendao 88A×Yunhui 4 hao	69.6	61.4	56	46	25.6	1.8	2.9	49.5	18.6
			46	Zhendao 88A×Zhehui 315	79.1	68.8	61.9	52	30.2	1.7	4.4	57	23.2
			47	Zhendao 88A×Yanhui R50	60.9	52.9	46.4	36.5	16.7	2.2	1.3	41	9.7
			48	Zhendao 88A×Xiushui 04R	79.1	69.6	63.3	53.5	32.1	1.7	4.6	57.5	24.4
			49	Qingkong A×C418	74.8	66.6	61.3	51.5	30.9	1.7	4.1	54.5	23.7
			50	Qingkong A×Ninghui8hao	73.1	64.3	58.5	48.5	27.7	1.8	3.4	52	20.7
			51	Qingkong A×Yunhui 4 hao	67.4	59.4	54.3	44.5	24.3	1.8	2.9	47.5	17.3
			52	Qingkong A××Zhehui 315	76.9	66.9	60.2	50.5	29	1.7	3.9	55	22
			53	Qingkong A×Yanhui R50	68.4	59.3	52	42	21.5	2	2.8	47	14.5
			54	Qingkong A×Xiushui 04R	80.8	71.1	64.7	54.5	33	1.7	5.2	59	24.7
			55	Yueguang A×C418	69.9	62.2	57.2	47	26.8	1.8	3.4	50	19.8
			56	Yueguang A×Ninghui8hao	70.5	62.1	56.5	46.5	26	1.8	3.3	50	19
			57	Yueguang A×Yunhui 4 hao	74.1	65.3	59.6	49.5	28.7	1.7	3.6	53.5	21.7
			58	Yueguang A×Zhehui 315	75.9	66.1	59.5	49.5	28.1	1.8	3.8	54	21.1
			59	Yueguang A×Yanhui R50	80.5	69.9	61.3	51	29.3	1.7	5.2	58	22.3
			60	Yueguang A×Xiushui 04R	74	65.1	59.2	49.5	28.6	1.7	3.6	53.5	21.6
			61	Wuqiang A×C418	78.7	70.1	64.5	54.5	33.6	1.6	4.5	58	25
			62	Wuqiang A×Ninghui8hao	80.4	70.7	64.4	54.5	33	1.7	5.2	58.5	24.7
			63	Wuqiang A×Yunhui 4 hao	75	66.2	60.4	50	29.1	1.7	3.9	54	22.1
			64	Wuqiang A×Zhehui 315	81	70.5	63.4	53.5	31.6	1.7	5.1	58.5	24.1
			65	Wuqiang A×Yanhui R50	66.9	58.1	50.9	41	20.6	2	2.4	46	13.6
			66	Wuqiang A×Xiushui 04R	66.8	58.8	53.5	43.5	23.3	1.9	2.8	47	16.3
			67	Wuyujing 3A×C418	80.3	71.5	65.8	55.5	34.4	1.6	5.1	59.5	25.4
			68	Wuyujing 3A×Ninghui8hao	83.8	73.7	67.1	57	35.2	1.6	5.8	62	25.6
			69	Wuyujing 3A×Yunhui 4 hao	68.2	60.2	54.9	44.5	24.3	1.8	2.9	48.5	17.3
			70	Wuyujing 3A×Zhehui 315	67.2	58.5	52.6	42.5	22	1.9	2.4	46.5	15
			71	Wuyujing 3A×Yanhui R50	71.6	62.2	54.5	45	24.1	1.9	3.4	50	17.1
			72	Wuyujing 3A×Xiushui 04R	68.7	60.5	55	45	24.6	1.8	3.3	48.5	17.6
			73	Liuyan 189A×C418	80.3	71.5	65.7	56	34.9	1.6	5.7	59.5	25.6
			74	Liuyan 189A×Ninghui8hao	78.7	69.2	63	53	31.7	1.7	5.1	57	24.1
			75	Liuyan 189A×Yunhui 4 hao	76.3	67.3	61.5	51	30	1.7	4.1	55	23
			76	Liuyan 189A×Zhehui 315	74.4	64.7	58.2	48.5	27.2	1.8	3.6	52.5	20.2
			77	Liuyan 189A×Yanhui R50	56.6	49.1	43.1	33	13.7	2.4	1.1	37	9.6
			78	Liuyan 189A×Xiushui 04R	75.4	66.3	60.4	50.5	29.5	1.7	3.8	54.5	22.5
