# Supplementary material for: Association analysis between constructed SNPLDBs and GCA effects of 9 quality-related traits in parents of hybrid rice (Oryza sativa L.)
Source: BMC Genomics. 2020 Jan 9;21:31. doi: 10.1186/s12864-019-6428-0 (PMC6953305; doi:10.1186/s12864-019-6428-0)
Supplement: Supplementary file 3 — Additional file 3: Table S3. The values and scores of five levels of nine grain quality traits in Indica rice. [file 12864_2019_6428_MOESM3_ESM.xlsx]

## Sheet: Sheet1
					Additional Table 3 The values and scores of five levels of nine grain quality traits in indica rice.
				Levels	Grinding quality			Appearance quality			Cooking and eating quality
					BRR	MRR	HRR	PCG	CAS	CD	GT	GC	AC
				1	≥82%	≥74%	≥55%	≤10%	≤12	≤2%	≥6	≥70mm	17%-22%
					score(10)	score(5)	score(15)	score(5)	score(10)	score(15)	score(5)	score(10)	score(15)
				2	80%-81.9%	72%-73.9%	50%-54.9%	11%-20%	12.1%-18.9%	2.1%-5%	5-5.9	60mm-69mm	15%-16.9% or 22.1%-24%
					score(8)	score(4)	score(12)	score(4)	score(8)	score(12)	score(4)	score(8)	score(12)
				3	78%-79.9%	70%-71.9%	45%-49.9%	21%-30%	19%-25.9%	5.1%-8%	4-4.9	50mm-59mm	13%-14.9% or 24.1%-26%
					score(6)	score(3)	score(9)	score(3)	score(6)	score(9)	score(3)	score(6)	score(9)
				4	76%-77.9%	68%-69.9%	40%-44.9%	31%-60%	26%-32.9%	8.1%-15%	3-3.9	40mm-49mm	11%-12.9% or 26.1%-28%
					score(4)	score(2)	score(6)	score(2)	score(4)	score(6)	score(2)	score(4)	score(6)
				5	<76%	<68%	<40%	>60%	≥33%	>15%	<3	<40mm	<11% or >28%
					score(2)	score(1)	score(3)	score(1)	score(2)	score(3)	score(1)	score(2)	score(3)
					The numbers in brackets indicate the corresponding quality score.
