# Supplementary material for: Association analysis between constructed SNPLDBs and GCA effects of 9 quality-related traits in parents of hybrid rice (Oryza sativa L.)
Source: BMC Genomics. 2020 Jan 9;21:31. doi: 10.1186/s12864-019-6428-0 (PMC6953305; doi:10.1186/s12864-019-6428-0)
Supplement: Supplementary file 4 — Additional file 4: Table S4. The values and scores of five levels of nine grain quality traits in Japonica rice. [file 12864_2019_6428_MOESM4_ESM.xlsx]

## Sheet: Sheet1
					Additional Table 4 The values and scores of five levels of nine grain quality traits in japonica rice
				Levels	Grinding quality			Appearance quality			Cooking and eating quality
					BRR	MRR	HRR	PCG	CAS	CD	GT	GC	AC
				1	≥84%	≥77%	≥72%	≤10%	≤12	≤1%	7	≥80mm	15%-18%
					score(10)	score(5)	score(15)	score(5)	score(10)	score(15)	score(5)	score(10)	score(15)
				2	82%-83.9%	75%-76.9%	69%-71.9%	11%-20%	12.1%-18.9%	1.1%-3%	6-6.9	70mm-79mm	13%-14.9% or 18.1%-20%
					score(8)	score(4)	score(12)	score(4)	score(8)	score(12)	score(4)	score(8)	score(12)
				3	80%-81.9%	73%-74.9%	66%-68.9%	21%-30%	19%-25.9%	3.1%-5%	5-5.9	60mm-69mm	11%-12.9% or 20.1%-22%
					score(6)	score(3)	score(9)	score(3)	score(6)	score(9)	score(3)	score(6)	score(9)
				4	78%-79.9%	71%-72.9%	63%-65.9%	31%-60%	26%-32.9%	5.1%-10%	4-4.9	50mm-59mm	9%-10.9% or 22.1%-24%
					score(4)	score(2)	score(6)	score(2)	score(4)	score(6)	score(2)	score(4)	score(6)
				5	<78%	<71%	<63%	>60%	≥33%	>10%	<4	<50mm	<9% or >24%
					score(2)	score(1)	score(3)	score(1)	score(2)	score(3)	score(1)	score(2)	score(3)
					The numbers in brackets indicate the corresponding quality score.
